# Supplementary material for: Reflection on modern methods: shared-parameter models for longitudinal studies with missing data
Source: Int J Epidemiol. 2021 Jun 11;50(4):1384–93. doi: 10.1093/ije/dyab086 (PMC8407871; doi:10.1093/ije/dyab086)
Supplement: dyab086_Supplementary_Data [file dyab086_supplementary_data.zip]

Archive with 5 entries (5 files):
- ije-2020-03-0395-File006.docx
- ije-2020-03-0395-File007.docx
- ije-2020-03-0395-File008.docx
- ije-2020-03-0395-File009.docx
- ije-2020-03-0395-File010.docx
